# Supplementary material for: Modeling recapitulates the heterogeneous outcomes of SARS-CoV-2 infection and quantifies the differences in the innate immune and CD8 T-cell responses between patients experiencing mild and severe symptoms
Source: PLoS Pathog. 2022 Jun 27;18(6):e1010630. doi: 10.1371/journal.ppat.1010630 (PMC9269964; doi:10.1371/journal.ppat.1010630)
Supplement: S1 Table — Events of repeated exposure are indicated in the third column. Here ’0,1’ indicates that the individual was exposed on day 0 and on day 1. (XLSX) [file ppat.1010630.s022.xlsx]

## Sheet: Sheet1
Patient ID	First exposure	Repeated exposure (if any) (day #)	Reference
	(day 0)
1	2022-01-20	0,1	Page 923, 3rd paragraph, “patient 1 was…on the same day.” Böhmer et al. [1]
2	2022-01-20	0,1,2	We assume the earliest possible date of transmission. No direct contact traced with patient 0. Viral genomic sequencing established the source. Table 1. Böhmer et al., [1]. Air borne spread of the virus might explain such observation.
3	2022-01-24	-	Figure; Böhmer et al. [1]
4	2022-01-20	0,1,2	Figure; Böhmer et al. [1]
7	2022-01-24	-	Figure; Böhmer et al. [1]
8	2022-01-22	0,1,2	Page 923, 7th paragraph, “patient 7 met…on the day of testing”. We assume that the transmission occurred while patient 5 was in prodromal phase. Böhmer et al., [1]
10	2022-01-28	-	Figure; Böhmer et al. [1]
14	2022-01-28	0,1,2,3	Figure; Böhmer et al. [1]
