# Supplementary material for: Modeling recapitulates the heterogeneous outcomes of SARS-CoV-2 infection and quantifies the differences in the innate immune and CD8 T-cell responses between patients experiencing mild and severe symptoms
Source: PLoS Pathog. 2022 Jun 27;18(6):e1010630. doi: 10.1371/journal.ppat.1010630 (PMC9269964; doi:10.1371/journal.ppat.1010630)
Supplement: S2 Table — (XLSX) [file ppat.1010630.s023.xlsx]

## Sheet: Sheet1
Patient ID	Symptom onset (day post-exposure)	Reference
1	23 Jan (day 3)	Page 923, 3rd paragraph, “patient 1 was…on the same day.” Böhmer et al. [1]
2	25 Jan (day 5)	Figure; Böhmer et al. [1]
3	25 Jan (day 1)	Figure; Böhmer et al. [1]
4	24 Jan (day 4)	Figure; Böhmer et al. [1]
7	28 Jan (day 4)	Figure; Böhmer et al. [1]
8	28 Jan (day 6)	Figure; Böhmer et al. [1]
10	30 Jan (day 2)	Figure; Böhmer et al. [1]
14	03 Feb (day 6)	Figure; Böhmer et al. [1]
