# Supplementary material for: Modeling recapitulates the heterogeneous outcomes of SARS-CoV-2 infection and quantifies the differences in the innate immune and CD8 T-cell responses between patients experiencing mild and severe symptoms
Source: PLoS Pathog. 2022 Jun 27;18(6):e1010630. doi: 10.1371/journal.ppat.1010630 (PMC9269964; doi:10.1371/journal.ppat.1010630)
Supplement: S3 Table — (XLSX) [file ppat.1010630.s024.xlsx]

## Sheet: Sheet1
Patient ID	First test (day post-exposure)	Reference
1	27 Jan (day 7)	Page 923, 3rd paragraph, “patient 1 was…on the same day.” Böhmer et al. [1]
2	28 Jan (day 8)	Calculated from Figure 2, Wölfel et al. [2]
3	28 Jan (day 4)	Calculated from Figure 2, Wölfel et al. [2]
4	28 Jan (day 8)	Calculated from Figure 2, Wölfel et al. [2]
7	01 Feb (day 8)	Calculated from Figure 2, Wölfel et al. [2]
8	03 Feb (day 12)	Calculated from Figure 2, Wölfel et al. [2]
10	03 Feb (day 6)	Calculated from Figure 2, Wölfel et al. [2]
14	05 Feb (day 8)	Calculated from Figure 2, Wölfel et al. [2]
