# Supplementary material for: Modeling recapitulates the heterogeneous outcomes of SARS-CoV-2 infection and quantifies the differences in the innate immune and CD8 T-cell responses between patients experiencing mild and severe symptoms
Source: PLoS Pathog. 2022 Jun 27;18(6):e1010630. doi: 10.1371/journal.ppat.1010630 (PMC9269964; doi:10.1371/journal.ppat.1010630)
Supplement: S4 Table — (XLSX) [file ppat.1010630.s025.xlsx]

## Sheet: Sheet1
Parameter	Unit	Fixed effect (SD)		Random effect (SD)
	day-1	4.01	(0.55)	0.21	(0.71)
	day-1	0.8	(0.097)	0.033	(0.26)
	day-1	3.63	(2.04)	0.19	(1.17)
	day-1	0.0037	(0.0014)	0.24	(0.32)
	dimensionless	288.12	(376.67)	2.66	(0.72)
	day	2.09	(0.81)	1.05	(0.27)
Parameter	Unit	Fixed effect (SD)		Random effect (SD)
	day-1	4.28	(0.31)	0.5	(0.18)
	day-1	0.7	(0.091)	0.04	(0.13)
	day-1	3.27	(1.52)	0.16	(1.37)
	day-1	0.0073	(0.0075)	0.23	(1.52)
	dimensionless	162.22	(177.47)	2.12	(0.77)
	day	1.06	(0.58)	1.48	(0.44)
