# Supplementary material for: Modeling recapitulates the heterogeneous outcomes of SARS-CoV-2 infection and quantifies the differences in the innate immune and CD8 T-cell responses between patients experiencing mild and severe symptoms
Source: PLoS Pathog. 2022 Jun 27;18(6):e1010630. doi: 10.1371/journal.ppat.1010630 (PMC9269964; doi:10.1371/journal.ppat.1010630)
Supplement: S5 Table — Means of parameter values (M) and their standard errors (SEM) for the parameters estimated from fits to individual patient data in Fig 2. 50 realizations of the model were used for these estimates of standard errors (see S4 Fig). (Note that the estimates in Table 3 contain the modes and not means of the parameter values.). (XLSX) [file ppat.1010630.s026.xlsx]

## Sheet: Sheet1
Parameters
Mean (M) or Standard error of mean (SEM)		M	SEM	M	SEM	M	SEM	M	SEM	M	SEM	M	SEM
Patient ID	1	4.38	0.049	0.74	0.0047	2.5	0.1	6.7	0.23	85	60.99	5.04	0.06
	2	4.44	0.05	0.74	0.0048	3.06	0.16	6.34	0.25	328.92	158.47	6.5	0.06
	3	4.66	0.045	0.75	0.004	3.27	0.14	7.1	0.25	131.72	9.46	0.41	0.05
	4	4.39	0.046	0.73	0.0044	2.48	0.12	6.44	0.34	42.05	11.98	2.53	0.17
	7	4.51	0.042	0.73	0.0056	3.04	0.11	6.69	0.26	2192.32	165.48	1.07	0.08
	8	4.58	0.049	0.74	0.005	3.06	0.12	6.46	0.22	986.68	219.97	1.37	0.55
	10	4.43	0.051	0.74	0.004	2.62	0.12	6.42	0.22	1226.7	179.68	0.63	0.12
	14	4.45	0.044	0.74	0.0043	2.58	0.13	6.58	0.25	25.56	2.24	0.98	0.1
