# Supplementary material for: Modeling recapitulates the heterogeneous outcomes of SARS-CoV-2 infection and quantifies the differences in the innate immune and CD8 T-cell responses between patients experiencing mild and severe symptoms
Source: PLoS Pathog. 2022 Jun 27;18(6):e1010630. doi: 10.1371/journal.ppat.1010630 (PMC9269964; doi:10.1371/journal.ppat.1010630)
Supplement: S7 Table — (XLSX) [file ppat.1010630.s028.xlsx]

## Sheet: Sheet1
Model	AICc	BICc
Model without antiviral activity of CD8 T-cells (S2D)	335.6	300.1
Model with saturating innate immune response and its priming of effector response (S2A)	295.7	260.2
Model without antiviral activity of innate immune response (S2C)	275.7	265.9
Model with innate immune response priming the effector response (S2F)	263	253.2
Model with saturating immune response (S2B)	262.9	253.1
Main model (S2E)	245.5	246.5
