# Supplementary material for: Modeling recapitulates the heterogeneous outcomes of SARS-CoV-2 infection and quantifies the differences in the innate immune and CD8 T-cell responses between patients experiencing mild and severe symptoms
Source: PLoS Pathog. 2022 Jun 27;18(6):e1010630. doi: 10.1371/journal.ppat.1010630 (PMC9269964; doi:10.1371/journal.ppat.1010630)
Supplement: S8 Table — (XLSX) [file ppat.1010630.s029.xlsx]

## Sheet: Sheet1
ID
1	4.38	1.62	51.12	0.00072	14.54	2.4
2	4.33	1.62	51.7	0.00066	16.18	4.94
3	4.41	1.63	52.43	0.00075	13.52	1.09
4	4.24	1.62	47.18	0.00074	13.95	3.7
7	4.46	1.61	52.57	0.00064	17.56	4.99
8	4.69	1.61	61.11	0.00057	26.14	1.77
10	4.62	1.61	59.68	0.00063	54.33	1.91
14	4.86	1.61	66.16	0.00056	46.55	1.41
