# Supplementary material for: Modeling recapitulates the heterogeneous outcomes of SARS-CoV-2 infection and quantifies the differences in the innate immune and CD8 T-cell responses between patients experiencing mild and severe symptoms
Source: PLoS Pathog. 2022 Jun 27;18(6):e1010630. doi: 10.1371/journal.ppat.1010630 (PMC9269964; doi:10.1371/journal.ppat.1010630)
Supplement: S9 Table — Means of parameter values (M) and their standard errors (SEM) for the parameters estimated from fits to individual patient data in Fig 5A. 50 realizations of the model were used for the SEM estimates (see S14 Fig). (Note that the estimates in Table S8 contain the modes and not means of the parameter values.). (XLSX) [file ppat.1010630.s030.xlsx]

## Sheet: Sheet1
Parameters
Mean (M) or Standard error of mean (SEM)		M	SEM	M	SEM	M	SEM	M	SEM	M	SEM	M	SEM
Patient ID	1	4.38	0.037	1.63	0.0061	51.32	2.22	0.74	0.035	14.32	0.85	2.32	0.08
	2	4.33	0.041	1.62	0.0062	52.13	3.23	0.62	0.032	14.91	1.33	4.79	0.08
	3	4.41	0.034	1.63	0.0055	50.73	2.18	0.75	0.038	13.07	0.65	1.09	0.05
	4	4.24	0.038	1.63	0.0056	48.38	2.12	0.72	0.044	13.42	1.3	3.52	0.09
	7	4.46	0.041	1.61	0.0053	53.54	2.19	0.62	0.029	16.07	1.26	4.86	0.08
	8	4.61	0.04	1.61	0.0073	58.74	2.74	0.58	0.032	23.02	1.6	2.83	0.39
	10	4.63	0.044	1.61	0.0061	59.4	2.81	0.61	0.032	48.33	4.96	1.77	0.1
	14	4.83	0.034	1.6	0.0063	64.6	3.23	0.55	0.028	35.38	4	1.39	0.06
