# Supplementary material for: Modeling recapitulates the heterogeneous outcomes of SARS-CoV-2 infection and quantifies the differences in the innate immune and CD8 T-cell responses between patients experiencing mild and severe symptoms
Source: PLoS Pathog. 2022 Jun 27;18(6):e1010630. doi: 10.1371/journal.ppat.1010630 (PMC9269964; doi:10.1371/journal.ppat.1010630)
Supplement: S10 Table — (XLSX) [file ppat.1010630.s031.xlsx]

## Sheet: Sheet1
Serial No.
1A	4.53	1.79	0.64	2.5	1950.41	3
1B	4.44	1.75	0.64	1.8	3020.21	2.42
1G	4.52	1.69	0.71	1.3	4101.79	2.7e-06
2A	4.5	1.76	0.69	1.9	3888.95	0.0018
2C	4.47	1.73	0.67	1.6	3532.29	0.0018
2E	4.37	1.78	0.63	2.1	2430.34	2.94
2F	4.47	1.69	0.68	1.3	3872.9	1.3e-07
2G	4.52	1.69	0.68	1.2	4112.49	2.4e-08
3B	4.43	1.7	0.67	1.3	3877.35	3e-07
4C	4.37	1.71	0.68	1.2	3081.91	3
4B	4.58	1.81	0.69	2.4	3255.5	2.89
4D	4.49	1.71	0.68	1.4	4136.4	4.3e-08
6F	4.44	1.69	0.69	1.3	3657.53	0.016
6G	4.53	1.76	0.69	1.9	4022.64	0.0014
