# Supplementary material for: Modeling recapitulates the heterogeneous outcomes of SARS-CoV-2 infection and quantifies the differences in the innate immune and CD8 T-cell responses between patients experiencing mild and severe symptoms
Source: PLoS Pathog. 2022 Jun 27;18(6):e1010630. doi: 10.1371/journal.ppat.1010630 (PMC9269964; doi:10.1371/journal.ppat.1010630)
Supplement: S11 Table — Means of parameter values (M) and their standard errors (SEM) for the parameters estimated from fits to individual patient data in Fig 5B. 50 realizations of the model were used for these estimates (see S17 Fig). (Note that the estimates in S10 Table contain the modes and not means of the parameter values.). (XLSX) [file ppat.1010630.s032.xlsx]

## Sheet: Sheet1
Parameters
Mean (M) or Standard error of mean (SEM)		M	SEM	M	SEM	M	SEM	M	SEM	M	SEM	M	SEM
Patient ID	1A	4.52	0.049	1.75	0.0086	0.7	0.008	0.18	0.014	1992.86	159.68	3	0.01
	1B	4.45	0.042	1.76	0.008	0.69	0.009	0.18	0.011	3637.31	141.54	2.08	0.2
	1G	4.51	0.052	1.71	0.0072	0.68	0.012	0.15	0.01	3989.65	128	8e-07	0.12
	2A	4.54	0.033	1.77	0.0051	0.69	0.008	0.21	0.008	4108.44	84.55	6.8e-06	0.17
	2C	4.48	0.038	1.75	0.0068	0.68	0.009	0.17	0.012	3914.23	103.76	1.7e-07	0.07
	2E	4.39	0.049	1.77	0.0109	0.68	0.011	0.18	0.014	2439.37	150.18	3	0.07
	2F	4.48	0.05	1.71	0.0095	0.68	0.012	0.14	0.007	3837.15	98.55	9.6e-08	0.08
	2G	4.52	0.049	1.7	0.008	0.68	0.01	0.14	0.007	4156.06	107.29	4.4e-08	0.06
	3B	4.43	0.056	1.72	0.0079	0.68	0.01	0.16	0.007	3868.19	120.61	2.2e-07	0.11
	4B	4.39	0.044	1.73	0.0101	0.69	0.009	0.16	0.009	3121.75	153.61	3	0.12
	4C	4.62	0.036	1.81	0.0082	0.71	0.009	0.25	0.015	3760	131.91	2.9	0.19
	4D	4.49	0.043	1.73	0.0061	0.68	0.008	0.15	0.008	4134.61	97.06	3.7e-08	0.06
	6F	4.43	0.053	1.72	0.0083	0.69	0.011	0.16	0.009	3669.54	145.24	0.012	0.2
	6G	4.52	0.045	1.77	0.0085	0.7	0.01	0.2	0.013	4202.26	92.82	8e-08	0.08
