# Supplementary material for: Modeling recapitulates the heterogeneous outcomes of SARS-CoV-2 infection and quantifies the differences in the innate immune and CD8 T-cell responses between patients experiencing mild and severe symptoms
Source: PLoS Pathog. 2022 Jun 27;18(6):e1010630. doi: 10.1371/journal.ppat.1010630 (PMC9269964; doi:10.1371/journal.ppat.1010630)
Supplement: S12 Table — (XLSX) [file ppat.1010630.s033.xlsx]

## Sheet: Sheet1
Parameter	Unit	Fixed effect (SD)
	day-1	4.49	-
	day-1	1.75	(0.1)
	day-1	1	(0.06)
	day-1	0.02	(0.01)
	dimensionless	4977.97	(287.54)
	day	0.02	(0.03)
	dimensionless	245.32	(53.18)
