# Supplementary material for: Modeling recapitulates the heterogeneous outcomes of SARS-CoV-2 infection and quantifies the differences in the innate immune and CD8 T-cell responses between patients experiencing mild and severe symptoms
Source: PLoS Pathog. 2022 Jun 27;18(6):e1010630. doi: 10.1371/journal.ppat.1010630 (PMC9269964; doi:10.1371/journal.ppat.1010630)
Supplement: S13 Table — Comparison of population parameter estimates obtained by fitting our model to the Neant et al. dataset using data restricted to 15 days post symptom onset or using all the data. (XLSX) [file ppat.1010630.s034.xlsx]

## Sheet: Sheet1
Parameter	Unit	Fixed effect (SD)		Fixed effect (SD)
		(whole data)		(15 days)
	day-1	1.74	(0.097)	1.44	(0.47)
	day-1	0.69	(0.053)	0.66	(0.1)
	day-1	0.18	(0.14)	2.97	(10.3)
	dimensionless	3712.12	(351.97)	4894.08	(311.24)
	day	0.0019	(0.015)	0.001	(0.014)
